# Supplementary material for: The Rapid Evolution of Resistance to Vip3Aa Insecticidal Protein in Mythimna separata (Walker) Is Not Related to Altered Binding to Midgut Receptors
Source: Toxins (Basel). 2021 May 20;13(5):364. doi: 10.3390/toxins13050364 (PMC8190635; doi:10.3390/toxins13050364)
Supplement: Supplementary file 1 [file toxins-13-00364-s001.zip]

Archive with 1 entries (1 files):
- toxins-1214319-supplementary.pdf
